# Supplementary material for: Comparative population genomics reveals convergent and divergent selection in the apricot–peach–plum–mei complex
Source: Hortic Res. 2024 Apr 16;11(6):uhae109. doi: 10.1093/hr/uhae109 (PMC11179850; doi:10.1093/hr/uhae109)
Supplement: Web_Material_uhae109 [file web_material_uhae109.zip]

Archive with 3 entries (3 files):
- FigS_uhae109.pdf
- Supplementary_Materials and methods_HR-2023-843_uhae109.pdf
- TableS_HR-2023-843_uhae109.xlsx
