# Supplementary material for: Comparative population genomics reveals convergent and divergent selection in the apricot–peach–plum–mei complex
Source: Hortic Res. 2024 Apr 16;11(6):uhae109. doi: 10.1093/hr/uhae109 (PMC11179850; doi:10.1093/hr/uhae109)
Supplement: Web_Material_uhae109 [file web_material_uhae109.zip › TableS_HR-2023-843_uhae109.xlsx]

## Sheet: Table S1
Table S1 Data summary of sequencing and genome mapping rate by multiple technologies.
Technology	Total bases	Coveragea (×)	No. of reads	N50 read length (bp)	Average read length (bp)	PS_T2T_hap1 (mapping rate)	PS_T2T_hap2 (mapping rate)
HiFi	26837901968	100	1541752	17471	17407.4	0.997	0.9982
Hi-C	29388262065	120	-	150	150	0.9882	0.9882
aThe estimated genome size is set to 250 Mb.

## Sheet: Table S2
Table S2 The filled gaps in pseudochromosomes of two haplotypes of PS_T2T.
Chromosome	Gap start	Gap end	Gap length	Filled/Unfilled
PS_T2T1_chr1	16708361	16709360	500	Filled
PS_T2T1_chr2	52178472	52178971	500	Filled
PS_T2T1_chr4	16334297	16335296	500	Filled
PS_T2T1_chr4	25061463	25062462	500	Filled
PS_T2T1_chr5	21298199	21299198	500	Filled
PS_T2T1_chr5	23092035	23093034	500	Filled
PS_T2T1_chr6	2312743	2313742	500	Filled
PS_T2T1_chr6	10947459	10948458	500	Filled
PS_T2T1_chr6	23447101	23448600	500	Filled
PS_T2T1_chr6	25529057	25530056	500	Filled
PS_T2T1_chr6	25607331	25608330	500	Filled
PS_T2T1_chr7	16797115	16798114	500	Filled
PS_T2T1_chr8	21761527	21762526	500	Filled
PS_T2T2_chr1	5744332	5745331	500	Filled
PS_T2T2_chr1	16403758	16404757	500	Filled
PS_T2T2_chr1	21111836	21112835	500	Filled
PS_T2T2_chr1	27645667	27646666	500	Filled
PS_T2T2_chr2	1	500	500	Filled
PS_T2T2_chr2	51917613	51918112	500	Filled
PS_T2T2_chr3	2601623	2602622	500	Filled
PS_T2T2_chr3	2619612	2620611	500	Filled
PS_T2T2_chr3	16622101	16623100	500	Filled
PS_T2T2_chr4	19112922	19113921	500	Filled
PS_T2T2_chr4	27781039	27782038	500	Filled
PS_T2T2_chr5	34967362	34968361	500	Filled
PS_T2T2_chr6	25207109	25208108	500	Filled
PS_T2T2_chr7	3142943	3143942	500	Filled
PS_T2T2_chr8	3791876	3792875	500	Filled

## Sheet: Table S3
Table S3 Summary statistics table of centromeres.
Chr ID	Start	End	Centromirc length	Start_TRF	End_TRF	Filter
PS_T2T_hap1_chr01	18615902	21005554	2389652	ID=TRF_07759	ID=TRF_09063	166bp (copies > 10.0)
PS_T2T_hap1_chr02	27116265	30546423	3430158	ID=TRF_25788	ID=TRF_27711	166bp (copies > 10.0)
PS_T2T_hap1_chr03	4670711	8276801	3606090	ID=TRF_40302	ID=TRF_58752	166bp (copies > 10.0)
PS_T2T_hap1_chr04	15153543	16168562	1015019	ID=TRF_58752	ID=TRF_59293	166bp (copies > 10.0)
PS_T2T_hap1_chr05	12291997	15251518	2959521	ID=TRF_71346	ID=TRF_72934	166bp (copies > 10.0)
PS_T2T_hap1_chr06	15556915	18602453	3045538	ID=TRF_87412	ID=TRF_88880	166bp (copies > 10.0)
PS_T2T_hap1_chr07	9319505	11457349	2137844	ID=TRF_98032	ID=TRF_99223	166bp (copies > 10.0)
PS_T2T_hap1_chr08	5007520	8318028	3310508	ID=TRF_106130	ID=TRF_107853	166bp (copies > 10.0)
PS_T2T_hap2_chr01	17724885	19786918	2062033	ID=TRF_07851	ID=TRF_09116	166bp (copies > 10.0)
PS_T2T_hap2_chr02	26962216	29337734	2375518	ID=TRF_25235	ID=TRF_26631	166bp (copies > 10.0)
PS_T2T_hap2_chr03	4450103	6326109	1876006	ID=TRF_39430	ID=TRF_40513	166bp (copies > 10.0)
PS_T2T_hap2_chr04	16251394	18623530	2372136	ID=TRF_58352	ID=TRF_59755	166bp (copies > 10.0)
PS_T2T_hap2_chr05	12402075	14910301	2508226	ID=TRF_72965	ID=TRF_74424	166bp (copies > 10.0)
PS_T2T_hap2_chr06	15418698	18774703	3356005	ID=TRF_88902	ID=TRF_90478	166bp (copies > 10.0)
PS_T2T_hap2_chr07	9765012	12142586	2377574	ID=TRF_99409	ID=TRF_100790	166bp (copies > 10.0)
PS_T2T_hap2_chr08	6153267	8726523	2573256	ID=TRF_107967	ID=TRF_109140	166bp (copies > 10.0)

## Sheet: Table S4
Table S4 Characterization of telomeres on each chromosome.
	CCCTAAA				TTTAGGG
	Start_position	End_position	Repeat_number	Repeat_length	Start_position	End_position	Repeat_number	Repeat_length
PS_T2T_hap1_chr01	-	10000	316	2212	-	-	-	-
PS_T2T_hap1_chr02	-	-	-	-	52180000	52182492	356	2492
PS_T2T_hap1_chr03	-	-	-	-	32460000	32462772	396	2772
PS_T2T_hap1_chr04	-	10000	340	2380	29440000	29441617	231	1617
PS_T2T_hap1_chr05	-	10000	268	1876	35620000	35621855	265	1855
PS_T2T_hap1_chr06	-	10000	295	2065	27460000	27461729	247	1729
PS_T2T_hap1_chr07	-	10000	268	1876	-	-	-	-
PS_T2T_hap1_chr08	-	-	-	-	27140000	27141813	259	1813
PS_T2T_hap2_chr01	-	10000	246	1722	35110000	35111988	284	1988
PS_T2T_hap2_chr02	-	10000	315	2205	51920000	51922163	309	2163
PS_T2T_hap2_chr03	-	-	-	-	30580000	30581113	159	1113
PS_T2T_hap2_chr04	-	10000	181	1267	32190000	32192016	288	2016
PS_T2T_hap2_chr05	-	10000	310	2170	35700000	35701855	265	1855
PS_T2T_hap2_chr06	-	10000	283	1981	27180000	27181526	218	1526
PS_T2T_hap2_chr07	-	10000	382	2674	22800000	22802177	311	2177
PS_T2T_hap2_chr08	-	-	-	-	-	-	-	-

## Sheet: Table S5
Table S5 Summary of annotated transposable elements in the two haplotypes of PS_T2T.
Repeat	Classes	PS_T2T_hap1			PS_T2T_hap2
		Count	Masked(bp)	Masked(%)	Count	Masked(bp)	Masked(%)
LTR	Copia	16210	11867002	0.045	15728	11546867	0.0438
	Gypsy	34183	47603210	0.1807	38728	49743151	0.1888
	unknown	32556	18436449	0.07	27279	14675164	0.0557
TIR	CACTA	14968	5853297	0.0222	14027	6100041	0.0232
	Mutator	35832	10749374	0.0408	38816	12815053	0.0486
	PIF_Harbinger	17506	5773321	0.0219	15946	5420024	0.0206
	Tc1_Mariner	3407	884212	0.0034	2665	659299	0.0025
	hAT	13803	4801189	0.0182	18181	6458763	0.0245
nonLTR	LINE_element	1561	591469	0.0022	862	501384	0.0019
	unknown	280	122579	0.0005	131	158245	0.0006
nonTIR	helitron	13351	3279229	0.0124	15601	4254679	0.0161
	repeat_region	33330	9668865	0.0367	31299	9373040	0.0356
	total region	216987	119630196	0.4541	219263	121705710	0.4619

## Sheet: Table S6
Table S6 Shared and unique genes between PS_T2T_hap1 and PS_T2T_hap2.
Orthogroup ID	PS_T2T_hap1	PS_T2T_hap2	Orthogroup ID	PS_T2T_hap1(specific)	Orthogroup ID	PS_T2T_hap2(specific)
All	24542	24103	All	876	All	760
OG0000000	202	10	OG0000001	101	OG0000003	82
OG0000002	5	87	OG0000005	51	OG0000004	64
OG0000006	42	5	OG0000007	37	OG0000015	24
OG0000008	1	32	OG0000011	27	OG0000023	20
OG0000009	17	15	OG0000012	26	OG0000034	18
OG0000010	1	31	OG0000018	21	OG0000067	14
OG0000013	13	12	OG0000029	18	OG0000084	13
OG0000014	22	2	OG0000030	18	OG0000085	13
OG0000016	14	9	OG0000032	18	OG0000086	13
OG0000017	20	2	OG0000050	15	OG0000113	12
OG0000019	14	7	OG0000056	14	OG0000114	12
OG0000020	4	17	OG0000057	14	OG0000193	10
OG0000021	11	10	OG0000058	14	OG0000194	10
OG0000022	9	11	OG0000089	12	OG0000195	10
OG0000024	13	6	OG0000095	12	OG0000196	10
OG0000025	5	14	OG0000115	11	OG0000197	10
OG0000026	11	8	OG0000117	11	OG0000198	10
OG0000027	5	14	OG0000123	11	OG0000270	9
OG0000028	1	18	OG0000161	10	OG0000271	9
OG0000031	2	16	OG0000204	9	OG0000272	9
OG0000033	1	17	OG0000207	9	OG0000348	8
OG0000035	13	4	OG0000212	9	OG0000349	8
OG0000036	7	10	OG0000238	9	OG0000350	8
OG0000037	8	9	OG0000278	8	OG0000351	8
OG0000038	8	9	OG0000280	8	OG0000352	8
OG0000039	8	9	OG0000282	8	OG0000353	8
OG0000040	13	4	OG0000284	8	OG0000354	8
OG0000041	1	16	OG0000357	7	OG0000355	8
OG0000042	1	16	OG0000359	7	OG0000462	7
OG0000043	4	12	OG0000360	7	OG0000463	7
OG0000044	13	3	OG0000364	7	OG0000464	7
OG0000045	8	8	OG0000370	7	OG0000465	7
OG0000046	1	15	OG0000372	7	OG0000466	7
OG0000047	2	13	OG0000472	6	OG0000467	7
OG0000048	8	7	OG0000492	6	OG0000468	7
OG0000049	1	14	OG0000500	6	OG0000469	7
OG0000051	8	7	OG0000517	6	OG0000470	7
OG0000052	10	5	OG0000522	6	OG0000684	6
OG0000053	1	14	OG0000523	6	OG0000685	6
OG0000054	10	5	OG0000554	6	OG0000686	6
OG0000055	8	6	OG0000576	6	OG0000687	6
OG0000059	12	2	OG0000579	6	OG0000688	6
OG0000060	12	2	OG0000584	6	OG0000689	6
OG0000061	9	5	OG0000596	6	OG0000690	6
OG0000062	11	3	OG0000628	6	OG0000986	5
OG0000063	7	7	OG0000644	6	OG0000987	5
OG0000064	13	1	OG0000693	5	OG0000988	5
OG0000065	4	10	OG0000698	5	OG0000989	5
OG0000066	5	9	OG0000701	5	OG0000990	5
OG0000068	7	6	OG0000707	5	OG0000991	5
OG0000069	6	7	OG0000714	5	OG0000992	5
OG0000070	10	3	OG0000732	5	OG0000993	5
OG0000071	4	9	OG0000735	5	OG0000994	5
OG0000072	5	8	OG0000746	5	OG0001941	4
OG0000073	6	7	OG0000767	5	OG0001942	4
OG0000074	6	7	OG0000777	5	OG0001943	4
OG0000075	12	1	OG0000810	5	OG0001944	4
OG0000076	11	2	OG0000830	5	OG0001945	4
OG0000077	8	5	OG0000850	5	OG0001946	4
OG0000078	6	7	OG0000868	5	OG0001947	4
OG0000079	5	8	OG0000930	5	OG0001948	4
OG0000080	6	7	OG0001038	4	OG0001949	4
OG0000081	1	12	OG0001047	4	OG0001950	4
OG0000082	6	7	OG0001096	4	OG0001951	4
OG0000083	2	11	OG0001097	4	OG0003435	3
OG0000087	9	3	OG0001111	4	OG0003436	3
OG0000088	6	6	OG0001135	4	OG0003437	3
OG0000090	5	7	OG0001151	4	OG0003438	3
OG0000091	10	2	OG0001326	4	OG0003439	3
OG0000092	3	9	OG0001410	4	OG0003440	3
OG0000093	4	8	OG0001429	4	OG0003441	3
OG0000094	8	4	OG0001440	4	OG0003442	3
OG0000096	3	9	OG0001494	4	OG0003443	3
OG0000097	1	11	OG0001559	4	OG0003444	3
OG0000098	4	8	OG0001643	4	OG0003445	3
OG0000099	10	2	OG0002043	3	OG0003446	3
OG0000100	5	7	OG0002053	3	OG0003447	3
OG0000101	6	6	OG0002060	3	OG0003448	3
OG0000102	6	6	OG0002068	3	OG0003449	3
OG0000103	9	3	OG0002085	3	OG0003450	3
OG0000104	11	1	OG0002099	3	OG0003451	3
OG0000105	6	6	OG0002167	3	OG0003452	3
OG0000106	5	7	OG0002287	3	OG0003453	3
OG0000107	5	7	OG0002451	3	OG0003454	3
OG0000108	3	9	OG0002561	3	OG0020287	2
OG0000109	3	9	OG0002623	3	OG0020288	2
OG0000110	7	5	OG0002681	3	OG0020289	2
OG0000111	7	5	OG0003219	3	OG0020290	2
OG0000112	6	6	OG0003224	3	OG0020291	2
OG0000116	8	3	OG0004012	2	OG0020292	2
OG0000118	8	3	OG0004581	2	OG0020293	2
OG0000119	9	2	OG0004643	2	OG0020294	2
OG0000120	9	2	OG0004790	2	OG0020295	2
OG0000121	8	3	OG0004892	2	OG0020296	2
OG0000122	5	6	OG0005395	2	OG0020297	2
OG0000124	2	9	OG0005555	2	OG0020298	2
OG0000125	8	3	OG0005891	2	OG0020299	2
OG0000126	6	5	OG0005926	2	OG0020300	2
OG0000127	2	9	OG0006323	2	OG0020301	2
OG0000128	8	3	OG0006580	2	OG0020302	2
OG0000129	7	4	OG0006983	2	OG0020303	2
OG0000130	7	4	OG0007947	2	OG0020304	2
OG0000131	6	5	OG0008192	2	OG0020305	2
OG0000132	7	4	OG0008283	2	OG0020306	2
OG0000133	1	10	OG0008309	2	OG0020307	2
OG0000134	4	7	OG0008467	2	OG0020308	2
OG0000135	5	6	OG0008593	2	OG0020309	2
OG0000136	4	7	OG0009109	2	OG0020310	2
OG0000137	9	2	OG0009251	2	OG0020311	2
OG0000138	4	7	OG0009685	2	OG0020312	2
OG0000139	4	7	OG0009838	2	OG0020313	2
OG0000140	4	7	OG0010032	2	OG0020314	2
OG0000141	6	5	OG0010214	2	OG0020315	2
OG0000142	4	7	OG0010216	2	OG0020316	2
OG0000143	6	5	OG0010258	2	OG0020317	2
OG0000144	5	5	OG0010295	2	OG0020318	2
OG0000145	8	2	OG0010333	2	OG0020319	2
OG0000146	9	1	OG0012174	2	OG0020320	2
OG0000147	5	5	OG0012239	2	OG0020321	2
OG0000148	5	5	OG0013360	2
OG0000149	8	2	OG0013450	2
OG0000150	5	5	OG0013505	2
OG0000151	8	2	OG0013548	2
OG0000152	6	4	OG0015558	2
OG0000153	4	6	OG0016659	2
OG0000154	3	7	OG0017519	2
OG0000155	5	5
OG0000156	6	4
OG0000157	5	5
OG0000158	4	6
OG0000159	5	5
OG0000160	4	6
OG0000162	8	2
OG0000163	5	5
OG0000164	3	7
OG0000165	7	3
OG0000166	2	8
OG0000167	6	4
OG0000168	8	2
OG0000169	1	9
OG0000170	5	5
OG0000171	6	4
OG0000172	1	9
OG0000173	6	4
OG0000174	5	5
OG0000175	8	2
OG0000176	5	5
OG0000177	5	5
OG0000178	5	5
OG0000179	5	5
OG0000180	6	4
OG0000181	8	2
OG0000182	1	9
OG0000183	3	7
OG0000184	2	8
OG0000185	5	5
OG0000186	2	8
OG0000187	1	9
OG0000188	4	6
OG0000189	6	4
OG0000190	3	7
OG0000191	1	9
OG0000192	5	5
OG0000199	7	2
OG0000200	6	3
OG0000201	5	4
OG0000202	5	4
OG0000203	2	7
OG0000205	8	1
OG0000206	6	3
OG0000208	7	2
OG0000209	7	2
OG0000210	4	5
OG0000211	8	1
OG0000213	7	2
OG0000214	7	2
OG0000215	4	5
OG0000216	4	5
OG0000217	6	3
OG0000218	3	6
OG0000219	2	7
OG0000220	6	3
OG0000221	6	3
OG0000222	3	6
OG0000223	4	5
OG0000224	5	4
OG0000225	6	3
OG0000226	8	1
OG0000227	6	3
OG0000228	4	5
OG0000229	4	5
OG0000230	6	3
OG0000231	5	4
OG0000232	3	6
OG0000233	2	7
OG0000234	3	6
OG0000235	4	5
OG0000236	5	4
OG0000237	6	3
OG0000239	4	5
OG0000240	6	3
OG0000241	4	5
OG0000242	5	4
OG0000243	4	5
OG0000244	5	4
OG0000245	6	3
OG0000246	6	3
OG0000247	5	4
OG0000248	4	5
OG0000249	7	2
OG0000250	4	5
OG0000251	5	4
OG0000252	6	3
OG0000253	5	4
OG0000254	3	6
OG0000255	4	5
OG0000256	5	4
OG0000257	3	6
OG0000258	3	6
OG0000259	4	5
OG0000260	4	5
OG0000261	2	7
OG0000262	3	6
OG0000263	3	6
OG0000264	5	4
OG0000265	8	1
OG0000266	2	7
OG0000267	2	7
OG0000268	8	1
OG0000269	3	6
OG0000273	2	6
OG0000274	3	5
OG0000275	6	2
OG0000276	2	6
OG0000277	6	2
OG0000279	2	6
OG0000281	7	1
OG0000283	7	1
OG0000285	3	5
OG0000286	3	5
OG0000287	4	4
OG0000288	5	3
OG0000289	5	3
OG0000290	6	2
OG0000291	5	3
OG0000292	4	4
OG0000293	4	4
OG0000294	5	3
OG0000295	3	5
OG0000296	7	1
OG0000297	2	6
OG0000298	3	5
OG0000299	1	7
OG0000300	2	6
OG0000301	4	4
OG0000302	4	4
OG0000303	5	3
OG0000304	3	5
OG0000305	5	3
OG0000306	3	5
OG0000307	3	5
OG0000308	3	5
OG0000309	4	4
OG0000310	2	6
OG0000311	6	2
OG0000312	4	4
OG0000313	7	1
OG0000314	4	4
OG0000315	5	3
OG0000316	6	2
OG0000317	4	4
OG0000318	3	5
OG0000319	4	4
OG0000320	2	6
OG0000321	2	6
OG0000322	4	4
OG0000323	6	2
OG0000324	3	5
OG0000325	4	4
OG0000326	6	2
OG0000327	7	1
OG0000328	3	5
OG0000329	2	6
OG0000330	5	3
OG0000331	4	4
OG0000332	5	3
OG0000333	3	5
OG0000334	5	3
OG0000335	3	5
OG0000336	2	6
OG0000337	5	3
OG0000338	4	4
OG0000339	5	3
OG0000340	3	5
OG0000341	4	4
OG0000342	4	4
OG0000343	2	6
OG0000344	3	5
OG0000345	4	4
OG0000346	4	4
OG0000347	2	6
OG0000356	5	2
OG0000358	4	3
OG0000361	3	4
OG0000362	4	3
OG0000363	4	3
OG0000365	4	3
OG0000366	5	2
OG0000367	3	4
OG0000368	5	2
OG0000369	4	3
OG0000371	4	3
OG0000373	5	2
OG0000374	5	2
OG0000375	5	2
OG0000376	4	3
OG0000377	5	2
OG0000378	5	2
OG0000379	4	3
OG0000380	4	3
OG0000381	2	5
OG0000382	6	1
OG0000383	4	3
OG0000384	5	2
OG0000385	4	3
OG0000386	4	3
OG0000387	1	6
OG0000388	4	3
OG0000389	6	1
OG0000390	5	2
OG0000391	4	3
OG0000392	3	4
OG0000393	5	2
OG0000394	1	6
OG0000395	4	3
OG0000396	4	3
OG0000397	4	3
OG0000398	6	1
OG0000399	4	3
OG0000400	5	2
OG0000401	2	5
OG0000402	4	3
OG0000403	5	2
OG0000404	4	3
OG0000405	3	4
OG0000406	2	5
OG0000407	4	3
OG0000408	3	4
OG0000409	3	4
OG0000410	3	4
OG0000411	3	4
OG0000412	1	6
OG0000413	2	5
OG0000414	2	5
OG0000415	5	2
OG0000416	4	3
OG0000417	4	3
OG0000418	4	3
OG0000419	3	4
OG0000420	2	5
OG0000421	4	3
OG0000422	5	2
OG0000423	3	4
OG0000424	3	4
OG0000425	5	2
OG0000426	3	4
OG0000427	3	4
OG0000428	3	4
OG0000429	3	4
OG0000430	3	4
OG0000431	1	6
OG0000432	3	4
OG0000433	5	2
OG0000434	3	4
OG0000435	2	5
OG0000436	4	3
OG0000437	1	6
OG0000438	5	2
OG0000439	3	4
OG0000440	2	5
OG0000441	4	3
OG0000442	2	5
OG0000443	2	5
OG0000444	2	5
OG0000445	5	2
OG0000446	1	6
OG0000447	3	4
OG0000448	3	4
OG0000449	4	3
OG0000450	4	3
OG0000451	2	5
OG0000452	4	3
OG0000453	4	3
OG0000454	5	2
OG0000455	4	3
OG0000456	5	2
OG0000457	3	4
OG0000458	3	4
OG0000459	2	5
OG0000460	2	5
OG0000461	1	6
OG0000471	5	1
OG0000473	4	2
OG0000474	3	3
OG0000475	3	3
OG0000476	3	3
OG0000477	3	3
OG0000478	3	3
OG0000479	3	3
OG0000480	4	2
OG0000481	4	2
OG0000482	3	3
OG0000483	5	1
OG0000484	3	3
OG0000485	2	4
OG0000486	3	3
OG0000487	3	3
OG0000488	4	2
OG0000489	3	3
OG0000490	2	4
OG0000491	3	3
OG0000493	1	5
OG0000494	5	1
OG0000495	3	3
OG0000496	5	1
OG0000497	4	2
OG0000498	3	3
OG0000499	2	4
OG0000501	3	3
OG0000502	2	4
OG0000503	3	3
OG0000504	5	1
OG0000505	4	2
OG0000506	3	3
OG0000507	3	3
OG0000508	4	2
OG0000509	3	3
OG0000510	2	4
OG0000511	1	5
OG0000512	4	2
OG0000513	2	4
OG0000514	3	3
OG0000515	2	4
OG0000516	4	2
OG0000518	5	1
OG0000519	3	3
OG0000520	3	3
OG0000521	3	3
OG0000524	4	2
OG0000525	3	3
OG0000526	3	3
OG0000527	4	2
OG0000528	3	3
OG0000529	4	2
OG0000530	3	3
OG0000531	3	3
OG0000532	3	3
OG0000533	5	1
OG0000534	5	1
OG0000535	3	3
OG0000536	4	2
OG0000537	2	4
OG0000538	5	1
OG0000539	3	3
OG0000540	3	3
OG0000541	4	2
OG0000542	5	1
OG0000543	3	3
OG0000544	3	3
OG0000545	2	4
OG0000546	3	3
OG0000547	2	4
OG0000548	5	1
OG0000549	3	3
OG0000550	4	2
OG0000551	3	3
OG0000552	3	3
OG0000553	2	4
OG0000555	3	3
OG0000556	2	4
OG0000557	3	3
OG0000558	3	3
OG0000559	4	2
OG0000560	2	4
OG0000561	3	3
OG0000562	3	3
OG0000563	2	4
OG0000564	5	1
OG0000565	3	3
OG0000566	1	5
OG0000567	3	3
OG0000568	3	3
OG0000569	3	3
OG0000570	3	3
OG0000571	3	3
OG0000572	3	3
OG0000573	5	1
OG0000574	3	3
OG0000575	4	2
OG0000577	2	4
OG0000578	5	1
OG0000580	3	3
OG0000581	2	4
OG0000582	3	3
OG0000583	4	2
OG0000585	3	3
OG0000586	5	1
OG0000587	3	3
OG0000588	3	3
OG0000589	5	1
OG0000590	4	2
OG0000591	2	4
OG0000592	3	3
OG0000593	5	1
OG0000594	1	5
OG0000595	3	3
OG0000597	3	3
OG0000598	2	4
OG0000599	3	3
OG0000600	5	1
OG0000601	4	2
OG0000602	4	2
OG0000603	4	2
OG0000604	2	4
OG0000605	5	1
OG0000606	3	3
OG0000607	2	4
OG0000608	2	4
OG0000609	4	2
OG0000610	3	3
OG0000611	3	3
OG0000612	2	4
OG0000613	5	1
OG0000614	5	1
OG0000615	2	4
OG0000616	4	2
OG0000617	5	1
OG0000618	2	4
OG0000619	3	3
OG0000620	2	4
OG0000621	5	1
OG0000622	2	4
OG0000623	3	3
OG0000624	3	3
OG0000625	3	3
OG0000626	3	3
OG0000627	3	3
OG0000629	3	3
OG0000630	3	3
OG0000631	1	5
OG0000632	2	4
OG0000633	3	3
OG0000634	2	4
OG0000635	1	5
OG0000636	3	3
OG0000637	3	3
OG0000638	2	4
OG0000639	3	3
OG0000640	3	3
OG0000641	1	5
OG0000642	3	3
OG0000643	4	2
OG0000645	2	4
OG0000646	3	3
OG0000647	4	2
OG0000648	2	4
OG0000649	4	2
OG0000650	5	1
OG0000651	4	2
OG0000652	4	2
OG0000653	4	2
OG0000654	3	3
OG0000655	3	3
OG0000656	1	5
OG0000657	3	3
OG0000658	3	3
OG0000659	3	3
OG0000660	3	3
OG0000661	4	2
OG0000662	3	3
OG0000663	3	3
OG0000664	3	3
OG0000665	3	3
OG0000666	3	3
OG0000667	2	4
OG0000668	2	4
OG0000669	3	3
OG0000670	1	5
OG0000671	2	4
OG0000672	4	2
OG0000673	3	3
OG0000674	3	3
OG0000675	3	3
OG0000676	3	3
OG0000677	1	5
OG0000678	2	4
OG0000679	4	2
OG0000680	1	5
OG0000681	3	3
OG0000682	3	3
OG0000683	1	5
OG0000691	4	1
OG0000692	4	1
OG0000694	2	3
OG0000695	4	1
OG0000696	4	1
OG0000697	1	4
OG0000699	4	1
OG0000700	2	3
OG0000702	3	2
OG0000703	3	2
OG0000704	2	3
OG0000705	2	3
OG0000706	3	2
OG0000708	2	3
OG0000709	2	3
OG0000710	3	2
OG0000711	3	2
OG0000712	2	3
OG0000713	4	1
OG0000715	3	2
OG0000716	4	1
OG0000717	4	1
OG0000718	3	2
OG0000719	3	2
OG0000720	4	1
OG0000721	2	3
OG0000722	3	2
OG0000723	3	2
OG0000724	3	2
OG0000725	2	3
OG0000726	3	2
OG0000727	1	4
OG0000728	2	3
OG0000729	3	2
OG0000730	2	3
OG0000731	3	2
OG0000733	4	1
OG0000734	2	3
OG0000736	1	4
OG0000737	2	3
OG0000738	4	1
OG0000739	3	2
OG0000740	4	1
OG0000741	3	2
OG0000742	3	2
OG0000743	3	2
OG0000744	2	3
OG0000745	3	2
OG0000747	4	1
OG0000748	3	2
OG0000749	2	3
OG0000750	4	1
OG0000751	3	2
OG0000752	4	1
OG0000753	3	2
OG0000754	4	1
OG0000755	3	2
OG0000756	3	2
OG0000757	3	2
OG0000758	2	3
OG0000759	3	2
OG0000760	3	2
OG0000761	4	1
OG0000762	3	2
OG0000763	4	1
OG0000764	4	1
OG0000765	2	3
OG0000766	2	3
OG0000768	3	2
OG0000769	3	2
OG0000770	4	1
OG0000771	3	2
OG0000772	3	2
OG0000773	3	2
OG0000774	4	1
OG0000775	3	2
OG0000776	3	2
OG0000778	4	1
OG0000779	4	1
OG0000780	2	3
OG0000781	3	2
OG0000782	4	1
OG0000783	2	3
OG0000784	2	3
OG0000785	3	2
OG0000786	3	2
OG0000787	3	2
OG0000788	1	4
OG0000789	3	2
OG0000790	2	3
OG0000791	4	1
OG0000792	2	3
OG0000793	2	3
OG0000794	2	3
OG0000795	4	1
OG0000796	2	3
OG0000797	2	3
OG0000798	1	4
OG0000799	4	1
OG0000800	2	3
OG0000801	3	2
OG0000802	2	3
OG0000803	2	3
OG0000804	4	1
OG0000805	2	3
OG0000806	2	3
OG0000807	2	3
OG0000808	3	2
OG0000809	2	3
OG0000811	4	1
OG0000812	4	1
OG0000813	3	2
OG0000814	3	2
OG0000815	2	3
OG0000816	2	3
OG0000817	2	3
OG0000818	3	2
OG0000819	2	3
OG0000820	3	2
OG0000821	1	4
OG0000822	2	3
OG0000823	2	3
OG0000824	2	3
OG0000825	3	2
OG0000826	3	2
OG0000827	2	3
OG0000828	3	2
OG0000829	2	3
OG0000831	3	2
OG0000832	2	3
OG0000833	2	3
OG0000834	3	2
OG0000835	3	2
OG0000836	2	3
OG0000837	4	1
OG0000838	2	3
OG0000839	1	4
OG0000840	4	1
OG0000841	2	3
OG0000842	3	2
OG0000843	2	3
OG0000844	1	4
OG0000845	2	3
OG0000846	1	4
OG0000847	3	2
OG0000848	1	4
OG0000849	3	2
OG0000851	2	3
OG0000852	2	3
OG0000853	4	1
OG0000854	4	1
OG0000855	4	1
OG0000856	2	3
OG0000857	3	2
OG0000858	3	2
OG0000859	3	2
OG0000860	2	3
OG0000861	3	2
OG0000862	2	3
OG0000863	3	2
OG0000864	3	2
OG0000865	2	3
OG0000866	1	4
OG0000867	2	3
OG0000869	3	2
OG0000870	2	3
OG0000871	1	4
OG0000872	3	2
OG0000873	1	4
OG0000874	2	3
OG0000875	3	2
OG0000876	2	3
OG0000877	3	2
OG0000878	2	3
OG0000879	2	3
OG0000880	2	3
OG0000881	3	2
OG0000882	2	3
OG0000883	3	2
OG0000884	4	1
OG0000885	3	2
OG0000886	3	2
OG0000887	3	2
OG0000888	3	2
OG0000889	3	2
OG0000890	2	3
OG0000891	3	2
OG0000892	3	2
OG0000893	2	3
OG0000894	3	2
OG0000895	2	3
OG0000896	1	4
OG0000897	2	3
OG0000898	2	3
OG0000899	2	3
OG0000900	3	2
OG0000901	3	2
OG0000902	4	1
OG0000903	2	3
OG0000904	1	4
OG0000905	3	2
OG0000906	3	2
OG0000907	3	2
OG0000908	2	3
OG0000909	4	1
OG0000910	4	1
OG0000911	1	4
OG0000912	1	4
OG0000913	3	2
OG0000914	1	4
OG0000915	2	3
OG0000916	2	3
OG0000917	1	4
OG0000918	3	2
OG0000919	2	3
OG0000920	2	3
OG0000921	2	3
OG0000922	1	4
OG0000923	3	2
OG0000924	4	1
OG0000925	2	3
OG0000926	1	4
OG0000927	2	3
OG0000928	2	3
OG0000929	2	3
OG0000931	2	3
OG0000932	3	2
OG0000933	4	1
OG0000934	4	1
OG0000935	1	4
OG0000936	2	3
OG0000937	2	3
OG0000938	2	3
OG0000939	2	3
OG0000940	4	1
OG0000941	1	4
OG0000942	1	4
OG0000943	4	1
OG0000944	3	2
OG0000945	2	3
OG0000946	1	4
OG0000947	2	3
OG0000948	3	2
OG0000949	3	2
OG0000950	4	1
OG0000951	3	2
OG0000952	1	4
OG0000953	2	3
OG0000954	2	3
OG0000955	2	3
OG0000956	2	3
OG0000957	2	3
OG0000958	2	3
OG0000959	2	3
OG0000960	1	4
OG0000961	3	2
OG0000962	3	2
OG0000963	3	2
OG0000964	3	2
OG0000965	3	2
OG0000966	2	3
OG0000967	2	3
OG0000968	2	3
OG0000969	1	4
OG0000970	1	4
OG0000971	2	3
OG0000972	2	3
OG0000973	1	4
OG0000974	1	4
OG0000975	4	1
OG0000976	1	4
OG0000977	4	1
OG0000978	3	2
OG0000979	2	3
OG0000980	2	3
OG0000981	3	2
OG0000982	2	3
OG0000983	1	4
OG0000984	1	4
OG0000985	3	2
OG0000995	2	2
OG0000996	2	2
OG0000997	2	2
OG0000998	2	2
OG0000999	2	2
OG0001000	2	2
OG0001001	2	2
OG0001002	3	1
OG0001003	2	2
OG0001004	2	2
OG0001005	2	2
OG0001006	2	2
OG0001007	2	2
OG0001008	2	2
OG0001009	2	2
OG0001010	3	1
OG0001011	3	1
OG0001012	2	2
OG0001013	2	2
OG0001014	3	1
OG0001015	2	2
OG0001016	2	2
OG0001017	2	2
OG0001018	1	3
OG0001019	2	2
OG0001020	2	2
OG0001021	3	1
OG0001022	2	2
OG0001023	2	2
OG0001024	2	2
OG0001025	3	1
OG0001026	1	3
OG0001027	3	1
OG0001028	2	2
OG0001029	3	1
OG0001030	2	2
OG0001031	2	2
OG0001032	1	3
OG0001033	2	2
OG0001034	2	2
OG0001035	2	2
OG0001036	2	2
OG0001037	2	2
OG0001039	2	2
OG0001040	3	1
OG0001041	2	2
OG0001042	2	2
OG0001043	2	2
OG0001044	2	2
OG0001045	2	2
OG0001046	2	2
OG0001048	2	2
OG0001049	2	2
OG0001050	2	2
OG0001051	2	2
OG0001052	2	2
OG0001053	3	1
OG0001054	2	2
OG0001055	2	2
OG0001056	2	2
OG0001057	3	1
OG0001058	3	1
OG0001059	2	2
OG0001060	2	2
OG0001061	3	1
OG0001062	2	2
OG0001063	2	2
OG0001064	2	2
OG0001065	2	2
OG0001066	1	3
OG0001067	3	1
OG0001068	1	3
OG0001069	3	1
OG0001070	3	1
OG0001071	3	1
OG0001072	2	2
OG0001073	3	1
OG0001074	3	1
OG0001075	1	3
OG0001076	2	2
OG0001077	2	2
OG0001078	2	2
OG0001079	2	2
OG0001080	3	1
OG0001081	2	2
OG0001082	3	1
OG0001083	3	1
OG0001084	2	2
OG0001085	2	2
OG0001086	2	2
OG0001087	3	1
OG0001088	2	2
OG0001089	2	2
OG0001090	3	1
OG0001091	2	2
OG0001092	1	3
OG0001093	2	2
OG0001094	3	1
OG0001095	3	1
OG0001098	2	2
OG0001099	2	2
OG0001100	1	3
OG0001101	2	2
OG0001102	2	2
OG0001103	2	2
OG0001104	2	2
OG0001105	2	2
OG0001106	2	2
OG0001107	1	3
OG0001108	2	2
OG0001109	2	2
OG0001110	3	1
OG0001112	3	1
OG0001113	2	2
OG0001114	2	2
OG0001115	3	1
OG0001116	2	2
OG0001117	2	2
OG0001118	2	2
OG0001119	1	3
OG0001120	3	1
OG0001121	2	2
OG0001122	2	2
OG0001123	1	3
OG0001124	3	1
OG0001125	2	2
OG0001126	2	2
OG0001127	2	2
OG0001128	3	1
OG0001129	3	1
OG0001130	3	1
OG0001131	3	1
OG0001132	1	3
OG0001133	2	2
OG0001134	1	3
OG0001136	3	1
OG0001137	2	2
OG0001138	2	2
OG0001139	1	3
OG0001140	2	2
OG0001141	2	2
OG0001142	2	2
OG0001143	2	2
OG0001144	1	3
OG0001145	3	1
OG0001146	3	1
OG0001147	2	2
OG0001148	2	2
OG0001149	2	2
OG0001150	2	2
OG0001152	2	2
OG0001153	2	2
OG0001154	2	2
OG0001155	2	2
OG0001156	2	2
OG0001157	2	2
OG0001158	2	2
OG0001159	2	2
OG0001160	3	1
OG0001161	2	2
OG0001162	2	2
OG0001163	2	2
OG0001164	2	2
OG0001165	3	1
OG0001166	2	2
OG0001167	3	1
OG0001168	1	3
OG0001169	1	3
OG0001170	2	2
OG0001171	2	2
OG0001172	2	2
OG0001173	2	2
OG0001174	2	2
OG0001175	2	2
OG0001176	2	2
OG0001177	2	2
OG0001178	2	2
OG0001179	2	2
OG0001180	1	3
OG0001181	2	2
OG0001182	2	2
OG0001183	3	1
OG0001184	2	2
OG0001185	2	2
OG0001186	3	1
OG0001187	2	2
OG0001188	2	2
OG0001189	2	2
OG0001190	1	3
OG0001191	2	2
OG0001192	2	2
OG0001193	2	2
OG0001194	2	2
OG0001195	2	2
OG0001196	3	1
OG0001197	2	2
OG0001198	2	2
OG0001199	2	2
OG0001200	2	2
OG0001201	2	2
OG0001202	1	3
OG0001203	2	2
OG0001204	3	1
OG0001205	2	2
OG0001206	2	2
OG0001207	2	2
OG0001208	2	2
OG0001209	2	2
OG0001210	2	2
OG0001211	2	2
OG0001212	2	2
OG0001213	2	2
OG0001214	3	1
OG0001215	2	2
OG0001216	2	2
OG0001217	2	2
OG0001218	2	2
OG0001219	2	2
OG0001220	2	2
OG0001221	1	3
OG0001222	2	2
OG0001223	3	1
OG0001224	2	2
OG0001225	2	2
OG0001226	2	2
OG0001227	2	2
OG0001228	2	2
OG0001229	2	2
OG0001230	2	2
OG0001231	2	2
OG0001232	3	1
OG0001233	2	2
OG0001234	2	2
OG0001235	2	2
OG0001236	2	2
OG0001237	2	2
OG0001238	2	2
OG0001239	2	2
OG0001240	2	2
OG0001241	2	2
OG0001242	3	1
OG0001243	2	2
OG0001244	2	2
OG0001245	3	1
OG0001246	2	2
OG0001247	3	1
OG0001248	3	1
OG0001249	2	2
OG0001250	2	2
OG0001251	2	2
OG0001252	3	1
OG0001253	2	2
OG0001254	2	2
OG0001255	2	2
OG0001256	2	2
OG0001257	2	2
OG0001258	2	2
OG0001259	2	2
OG0001260	3	1
OG0001261	3	1
OG0001262	2	2
OG0001263	2	2
OG0001264	2	2
OG0001265	2	2
OG0001266	3	1
OG0001267	2	2
OG0001268	2	2
OG0001269	3	1
OG0001270	3	1
OG0001271	2	2
OG0001272	2	2
OG0001273	2	2
OG0001274	2	2
OG0001275	2	2
OG0001276	2	2
OG0001277	2	2
OG0001278	1	3
OG0001279	2	2
OG0001280	3	1
OG0001281	2	2
OG0001282	3	1
OG0001283	3	1
OG0001284	3	1
OG0001285	2	2
OG0001286	2	2
OG0001287	2	2
OG0001288	3	1
OG0001289	2	2
OG0001290	2	2
OG0001291	2	2
OG0001292	3	1
OG0001293	3	1
OG0001294	2	2
OG0001295	2	2
OG0001296	3	1
OG0001297	2	2
OG0001298	1	3
OG0001299	2	2
OG0001300	2	2
OG0001301	2	2
OG0001302	2	2
OG0001303	2	2
OG0001304	2	2
OG0001305	2	2
OG0001306	2	2
OG0001307	2	2
OG0001308	3	1
OG0001309	2	2
OG0001310	2	2
OG0001311	2	2
OG0001312	2	2
OG0001313	2	2
OG0001314	2	2
OG0001315	2	2
OG0001316	2	2
OG0001317	2	2
OG0001318	2	2
OG0001319	2	2
OG0001320	2	2
OG0001321	2	2
OG0001322	2	2
OG0001323	1	3
OG0001324	2	2
OG0001325	2	2
OG0001327	3	1
OG0001328	2	2
OG0001329	2	2
OG0001330	2	2
OG0001331	2	2
OG0001332	2	2
OG0001333	2	2
OG0001334	2	2
OG0001335	1	3
OG0001336	2	2
OG0001337	2	2
OG0001338	2	2
OG0001339	2	2
OG0001340	2	2
OG0001341	2	2
OG0001342	2	2
OG0001343	3	1
OG0001344	2	2
OG0001345	2	2
OG0001346	3	1
OG0001347	2	2
OG0001348	2	2
OG0001349	2	2
OG0001350	2	2
OG0001351	2	2
OG0001352	2	2
OG0001353	2	2
OG0001354	2	2
OG0001355	2	2
OG0001356	2	2
OG0001357	2	2
OG0001358	1	3
OG0001359	2	2
OG0001360	2	2
OG0001361	2	2
OG0001362	3	1
OG0001363	2	2
OG0001364	1	3
OG0001365	2	2
OG0001366	1	3
OG0001367	2	2
OG0001368	2	2
OG0001369	3	1
OG0001370	2	2
OG0001371	3	1
OG0001372	1	3
OG0001373	2	2
OG0001374	2	2
OG0001375	3	1
OG0001376	2	2
OG0001377	2	2
OG0001378	2	2
OG0001379	2	2
OG0001380	1	3
OG0001381	2	2
OG0001382	3	1
OG0001383	2	2
OG0001384	3	1
OG0001385	2	2
OG0001386	1	3
OG0001387	2	2
OG0001388	1	3
OG0001389	2	2
OG0001390	2	2
OG0001391	1	3
OG0001392	2	2
OG0001393	3	1
OG0001394	3	1
OG0001395	2	2
OG0001396	2	2
OG0001397	2	2
OG0001398	2	2
OG0001399	2	2
OG0001400	2	2
OG0001401	2	2
OG0001402	1	3
OG0001403	2	2
OG0001404	3	1
OG0001405	2	2
OG0001406	1	3
OG0001407	3	1
OG0001408	2	2
OG0001409	3	1
OG0001411	2	2
OG0001412	2	2
OG0001413	2	2
OG0001414	2	2
OG0001415	2	2
OG0001416	2	2
OG0001417	2	2
OG0001418	2	2
OG0001419	2	2
OG0001420	2	2
OG0001421	2	2
OG0001422	1	3
OG0001423	2	2
OG0001424	2	2
OG0001425	2	2
OG0001426	2	2
OG0001427	2	2
OG0001428	2	2
OG0001430	3	1
OG0001431	2	2
OG0001432	3	1
OG0001433	3	1
OG0001434	2	2
OG0001435	2	2
OG0001436	2	2
OG0001437	2	2
OG0001438	3	1
OG0001439	2	2
OG0001441	2	2
OG0001442	2	2
OG0001443	2	2
OG0001444	2	2
OG0001445	2	2
OG0001446	2	2
OG0001447	3	1
OG0001448	2	2
OG0001449	2	2
OG0001450	2	2
OG0001451	1	3
OG0001452	2	2
OG0001453	2	2
OG0001454	2	2
OG0001455	2	2
OG0001456	2	2
OG0001457	2	2
OG0001458	2	2
OG0001459	2	2
OG0001460	2	2
OG0001461	3	1
OG0001462	2	2
OG0001463	2	2
OG0001464	2	2
OG0001465	2	2
OG0001466	2	2
OG0001467	2	2
OG0001468	2	2
OG0001469	2	2
OG0001470	2	2
OG0001471	2	2
OG0001472	2	2
OG0001473	2	2
OG0001474	2	2
OG0001475	2	2
OG0001476	2	2
OG0001477	1	3
OG0001478	3	1
OG0001479	3	1
OG0001480	2	2
OG0001481	2	2
OG0001482	3	1
OG0001483	3	1
OG0001484	2	2
OG0001485	2	2
OG0001486	2	2
OG0001487	3	1
OG0001488	2	2
OG0001489	2	2
OG0001490	2	2
OG0001491	3	1
OG0001492	2	2
OG0001493	2	2
OG0001495	1	3
OG0001496	2	2
OG0001497	2	2
OG0001498	2	2
OG0001499	3	1
OG0001500	3	1
OG0001501	3	1
OG0001502	2	2
OG0001503	3	1
OG0001504	2	2
OG0001505	3	1
OG0001506	3	1
OG0001507	2	2
OG0001508	2	2
OG0001509	1	3
OG0001510	2	2
OG0001511	2	2
OG0001512	2	2
OG0001513	2	2
OG0001514	2	2
OG0001515	2	2
OG0001516	2	2
OG0001517	2	2
OG0001518	3	1
OG0001519	2	2
OG0001520	3	1
OG0001521	2	2
OG0001522	3	1
OG0001523	2	2
OG0001524	2	2
OG0001525	2	2
OG0001526	2	2
OG0001527	2	2
OG0001528	1	3
OG0001529	1	3
OG0001530	2	2
OG0001531	2	2
OG0001532	2	2
OG0001533	3	1
OG0001534	3	1
OG0001535	3	1
OG0001536	2	2
OG0001537	2	2
OG0001538	2	2
OG0001539	3	1
OG0001540	2	2
OG0001541	2	2
OG0001542	1	3
OG0001543	2	2
OG0001544	2	2
OG0001545	2	2
OG0001546	2	2
OG0001547	2	2
OG0001548	3	1
OG0001549	3	1
OG0001550	2	2
OG0001551	1	3
OG0001552	2	2
OG0001553	2	2
OG0001554	2	2
OG0001555	2	2
OG0001556	2	2
OG0001557	2	2
OG0001558	1	3
OG0001560	2	2
OG0001561	2	2
OG0001562	2	2
OG0001563	2	2
OG0001564	2	2
OG0001565	2	2
OG0001566	2	2
OG0001567	2	2
OG0001568	2	2
OG0001569	2	2
OG0001570	2	2
OG0001571	2	2
OG0001572	2	2
OG0001573	2	2
OG0001574	2	2
OG0001575	3	1
OG0001576	2	2
OG0001577	2	2
OG0001578	1	3
OG0001579	2	2
OG0001580	2	2
OG0001581	2	2
OG0001582	2	2
OG0001583	2	2
OG0001584	2	2
OG0001585	1	3
OG0001586	2	2
OG0001587	2	2
OG0001588	2	2
OG0001589	1	3
OG0001590	1	3
OG0001591	2	2
OG0001592	2	2
OG0001593	1	3
OG0001594	2	2
OG0001595	2	2
OG0001596	3	1
OG0001597	2	2
OG0001598	2	2
OG0001599	1	3
OG0001600	2	2
OG0001601	2	2
OG0001602	3	1
OG0001603	1	3
OG0001604	3	1
OG0001605	2	2
OG0001606	2	2
OG0001607	2	2
OG0001608	3	1
OG0001609	2	2
OG0001610	2	2
OG0001611	2	2
OG0001612	2	2
OG0001613	3	1
OG0001614	2	2
OG0001615	2	2
OG0001616	2	2
OG0001617	2	2
OG0001618	2	2
OG0001619	3	1
OG0001620	2	2
OG0001621	2	2
OG0001622	2	2
OG0001623	1	3
OG0001624	3	1
OG0001625	2	2
OG0001626	3	1
OG0001627	3	1
OG0001628	1	3
OG0001629	2	2
OG0001630	2	2
OG0001631	2	2
OG0001632	3	1
OG0001633	1	3
OG0001634	2	2
OG0001635	2	2
OG0001636	2	2
OG0001637	1	3
OG0001638	2	2
OG0001639	2	2
OG0001640	2	2
OG0001641	2	2
OG0001642	1	3
OG0001644	2	2
OG0001645	2	2
OG0001646	2	2
OG0001647	2	2
OG0001648	2	2
OG0001649	2	2
OG0001650	3	1
OG0001651	1	3
OG0001652	2	2
OG0001653	2	2
OG0001654	2	2
OG0001655	2	2
OG0001656	2	2
OG0001657	2	2
OG0001658	2	2
OG0001659	1	3
OG0001660	2	2
OG0001661	2	2
OG0001662	1	3
OG0001663	3	1
OG0001664	2	2
OG0001665	2	2
OG0001666	2	2
OG0001667	2	2
OG0001668	2	2
OG0001669	1	3
OG0001670	1	3
OG0001671	2	2
OG0001672	1	3
OG0001673	2	2
OG0001674	2	2
OG0001675	2	2
OG0001676	2	2
OG0001677	2	2
OG0001678	2	2
OG0001679	3	1
OG0001680	2	2
OG0001681	3	1
OG0001682	1	3
OG0001683	3	1
OG0001684	2	2
OG0001685	2	2
OG0001686	2	2
OG0001687	2	2
OG0001688	2	2
OG0001689	2	2
OG0001690	2	2
OG0001691	1	3
OG0001692	3	1
OG0001693	1	3
OG0001694	2	2
OG0001695	2	2
OG0001696	3	1
OG0001697	2	2
OG0001698	2	2
OG0001699	2	2
OG0001700	2	2
OG0001701	2	2
OG0001702	3	1
OG0001703	2	2
OG0001704	3	1
OG0001705	2	2
OG0001706	2	2
OG0001707	2	2
OG0001708	3	1
OG0001709	2	2
OG0001710	2	2
OG0001711	2	2
OG0001712	2	2
OG0001713	1	3
OG0001714	2	2
OG0001715	2	2
OG0001716	2	2
OG0001717	2	2
OG0001718	2	2
OG0001719	2	2
OG0001720	3	1
OG0001721	2	2
OG0001722	2	2
OG0001723	1	3
OG0001724	2	2
OG0001725	2	2
OG0001726	2	2
OG0001727	2	2
OG0001728	2	2
OG0001729	2	2
OG0001730	2	2
OG0001731	2	2
OG0001732	2	2
OG0001733	2	2
OG0001734	2	2
OG0001735	1	3
OG0001736	2	2
OG0001737	3	1
OG0001738	2	2
OG0001739	1	3
OG0001740	2	2
OG0001741	2	2
OG0001742	2	2
OG0001743	2	2
OG0001744	2	2
OG0001745	2	2
OG0001746	2	2
OG0001747	2	2
OG0001748	1	3
OG0001749	2	2
OG0001750	2	2
OG0001751	2	2
OG0001752	2	2
OG0001753	2	2
OG0001754	2	2
OG0001755	3	1
OG0001756	2	2
OG0001757	2	2
OG0001758	2	2
OG0001759	2	2
OG0001760	2	2
OG0001761	3	1
OG0001762	2	2
OG0001763	2	2
OG0001764	2	2
OG0001765	2	2
OG0001766	1	3
OG0001767	1	3
OG0001768	2	2
OG0001769	2	2
OG0001770	2	2
OG0001771	1	3
OG0001772	2	2
OG0001773	3	1
OG0001774	3	1
OG0001775	2	2
OG0001776	3	1
OG0001777	2	2
OG0001778	3	1
OG0001779	2	2
OG0001780	2	2
OG0001781	1	3
OG0001782	2	2
OG0001783	2	2
OG0001784	2	2
OG0001785	3	1
OG0001786	2	2
OG0001787	2	2
OG0001788	2	2
OG0001789	2	2
OG0001790	2	2
OG0001791	2	2
OG0001792	2	2
OG0001793	2	2
OG0001794	1	3
OG0001795	2	2
OG0001796	3	1
OG0001797	2	2
OG0001798	1	3
OG0001799	2	2
OG0001800	2	2
OG0001801	3	1
OG0001802	2	2
OG0001803	2	2
OG0001804	3	1
OG0001805	2	2
OG0001806	2	2
OG0001807	2	2
OG0001808	3	1
OG0001809	2	2
OG0001810	2	2
OG0001811	2	2
OG0001812	2	2
OG0001813	1	3
OG0001814	2	2
OG0001815	2	2
OG0001816	1	3
OG0001817	3	1
OG0001818	1	3
OG0001819	2	2
OG0001820	2	2
OG0001821	2	2
OG0001822	2	2
OG0001823	2	2
OG0001824	1	3
OG0001825	2	2
OG0001826	2	2
OG0001827	1	3
OG0001828	1	3
OG0001829	2	2
OG0001830	3	1
OG0001831	2	2
OG0001832	2	2
OG0001833	2	2
OG0001834	2	2
OG0001835	3	1
OG0001836	1	3
OG0001837	2	2
OG0001838	2	2
OG0001839	1	3
OG0001840	1	3
OG0001841	2	2
OG0001842	2	2
OG0001843	2	2
OG0001844	1	3
OG0001845	2	2
OG0001846	2	2
OG0001847	2	2
OG0001848	2	2
OG0001849	2	2
OG0001850	2	2
OG0001851	1	3
OG0001852	2	2
OG0001853	2	2
OG0001854	2	2
OG0001855	3	1
OG0001856	2	2
OG0001857	2	2
OG0001858	2	2
OG0001859	2	2
OG0001860	2	2
OG0001861	2	2
OG0001862	2	2
OG0001863	2	2
OG0001864	2	2
OG0001865	2	2
OG0001866	2	2
OG0001867	2	2
OG0001868	2	2
OG0001869	1	3
OG0001870	3	1
OG0001871	2	2
OG0001872	2	2
OG0001873	1	3
OG0001874	3	1
OG0001875	2	2
OG0001876	2	2
OG0001877	2	2
OG0001878	1	3
OG0001879	2	2
OG0001880	2	2
OG0001881	2	2
OG0001882	2	2
OG0001883	1	3
OG0001884	3	1
OG0001885	1	3
OG0001886	1	3
OG0001887	2	2
OG0001888	2	2
OG0001889	1	3
OG0001890	2	2
OG0001891	2	2
OG0001892	1	3
OG0001893	2	2
OG0001894	2	2
OG0001895	2	2
OG0001896	2	2
OG0001897	3	1
OG0001898	1	3
OG0001899	2	2
OG0001900	2	2
OG0001901	2	2
OG0001902	1	3
OG0001903	2	2
OG0001904	1	3
OG0001905	2	2
OG0001906	2	2
OG0001907	2	2
OG0001908	1	3
OG0001909	1	3
OG0001910	2	2
OG0001911	1	3
OG0001912	2	2
OG0001913	2	2
OG0001914	1	3
OG0001915	1	3
OG0001916	2	2
OG0001917	2	2
OG0001918	2	2
OG0001919	2	2
OG0001920	2	2
OG0001921	2	2
OG0001922	2	2
OG0001923	2	2
OG0001924	2	2
OG0001925	1	3
OG0001926	2	2
OG0001927	2	2
OG0001928	2	2
OG0001929	1	3
OG0001930	2	2
OG0001931	2	2
OG0001932	3	1
OG0001933	3	1
OG0001934	1	3
OG0001935	2	2
OG0001936	2	2
OG0001937	2	2
OG0001938	2	2
OG0001939	2	2
OG0001940	2	2
OG0001952	2	1
OG0001953	1	2
OG0001954	1	2
OG0001955	2	1
OG0001956	2	1
OG0001957	2	1
OG0001958	2	1
OG0001959	2	1
OG0001960	2	1
OG0001961	2	1
OG0001962	1	2
OG0001963	2	1
OG0001964	2	1
OG0001965	2	1
OG0001966	1	2
OG0001967	1	2
OG0001968	2	1
OG0001969	1	2
OG0001970	1	2
OG0001971	2	1
OG0001972	2	1
OG0001973	2	1
OG0001974	1	2
OG0001975	2	1
OG0001976	1	2
OG0001977	1	2
OG0001978	2	1
OG0001979	2	1
OG0001980	1	2
OG0001981	1	2
OG0001982	2	1
OG0001983	2	1
OG0001984	2	1
OG0001985	2	1
OG0001986	2	1
OG0001987	2	1
OG0001988	1	2
OG0001989	2	1
OG0001990	2	1
OG0001991	2	1
OG0001992	2	1
OG0001993	1	2
OG0001994	2	1
OG0001995	2	1
OG0001996	1	2
OG0001997	1	2
OG0001998	2	1
OG0001999	1	2
OG0002000	1	2
OG0002001	2	1
OG0002002	2	1
OG0002003	1	2
OG0002004	2	1
OG0002005	2	1
OG0002006	1	2
OG0002007	2	1
OG0002008	2	1
OG0002009	2	1
OG0002010	2	1
OG0002011	2	1
OG0002012	2	1
OG0002013	2	1
OG0002014	1	2
OG0002015	1	2
OG0002016	2	1
OG0002017	2	1
OG0002018	2	1
OG0002019	2	1
OG0002020	2	1
OG0002021	2	1
OG0002022	2	1
OG0002023	2	1
OG0002024	2	1
OG0002025	1	2
OG0002026	1	2
OG0002027	2	1
OG0002028	2	1
OG0002029	1	2
OG0002030	2	1
OG0002031	1	2
OG0002032	1	2
OG0002033	2	1
OG0002034	1	2
OG0002035	1	2
OG0002036	1	2
OG0002037	1	2
OG0002038	1	2
OG0002039	2	1
OG0002040	1	2
OG0002041	2	1
OG0002042	2	1
OG0002044	2	1
OG0002045	1	2
OG0002046	1	2
OG0002047	2	1
OG0002048	2	1
OG0002049	2	1
OG0002050	2	1
OG0002051	2	1
OG0002052	2	1
OG0002054	2	1
OG0002055	2	1
OG0002056	2	1
OG0002057	2	1
OG0002058	1	2
OG0002059	1	2
OG0002061	1	2
OG0002062	2	1
OG0002063	2	1
OG0002064	2	1
OG0002065	2	1
OG0002066	1	2
OG0002067	2	1
OG0002069	1	2
OG0002070	2	1
OG0002071	2	1
OG0002072	2	1
OG0002073	2	1
OG0002074	2	1
OG0002075	2	1
OG0002076	2	1
OG0002077	2	1
OG0002078	1	2
OG0002079	2	1
OG0002080	2	1
OG0002081	1	2
OG0002082	2	1
OG0002083	2	1
OG0002084	1	2
OG0002086	1	2
OG0002087	1	2
OG0002088	2	1
OG0002089	2	1
OG0002090	2	1
OG0002091	1	2
OG0002092	2	1
OG0002093	2	1
OG0002094	1	2
OG0002095	2	1
OG0002096	1	2
OG0002097	2	1
OG0002098	1	2
OG0002100	2	1
OG0002101	2	1
OG0002102	2	1
OG0002103	2	1
OG0002104	1	2
OG0002105	2	1
OG0002106	2	1
OG0002107	1	2
OG0002108	1	2
OG0002109	2	1
OG0002110	1	2
OG0002111	2	1
OG0002112	1	2
OG0002113	2	1
OG0002114	2	1
OG0002115	2	1
OG0002116	2	1
OG0002117	2	1
OG0002118	1	2
OG0002119	2	1
OG0002120	2	1
OG0002121	1	2
OG0002122	2	1
OG0002123	2	1
OG0002124	2	1
OG0002125	2	1
OG0002126	1	2
OG0002127	2	1
OG0002128	2	1
OG0002129	2	1
OG0002130	2	1
OG0002131	1	2
OG0002132	2	1
OG0002133	1	2
OG0002134	2	1
OG0002135	1	2
OG0002136	1	2
OG0002137	2	1
OG0002138	1	2
OG0002139	2	1
OG0002140	2	1
OG0002141	2	1
[truncated: 18,080 more rows]

## Sheet: Table S7
Table S7 Statistics on the number of SNP and genomic structural variants between PS_T2T_hap1 and PS_T2T_hap2.
Variation type	Count	InDel	SV
SNP	1667700	-	-
Insertion	222766	222561	205
Deletion	172287	167401	4886
Inversion	2852	-	2852
Translocation	3433	-	3433
Duplication	19322	-	19322
All SV		389962	30698

## Sheet: Table S8
Table S8 Information on samples used in comparative genome analyses.
Group	Genus	Accession	Data type	Collection	Assemblied Strategy	Assembly method	Data source
Apricot	Prunus armeniaca	Marouch #14	ONT/Illumina	CRB INRAe	Haploid	Falcon/Falcon-Unzip	https://www.rosaceae.org/Analysis/9642068
Peach	Prunus persica	Tianjin Shui Mi (TJSM)	PacBio Sequal	Zhengzhou Fruit Research Institute	Haploid	Hifiasm	https://www.ncbi.nlm.nih.gov/datasets/genome/GCA_024337555.1/
Mei	Prunus mume	Tortuosa	BGI-seq 500/BioNano/Hi-C	Beijing Forestry University, China	Haploid	SOAPdenovo/SMARTdenovo/Pilon/Juicer/3D-DNA	https://www.rosaceae.org/Analysis/13114608
Plum	Prunus salicina	Fengtangli	Hi-C/HiFi	Institute of Agro-bioengineering/College of Life Sciences	Diploid	Hifiasm/Juicer/3D-DNA/	This study

## Sheet: Table S9
Table S9 Collinear gene blocks in translocation region among four Prunus genera.
Ref_start_gene	Ref_end_gene	Query_start_gene	Query_end_gene	Score	Orientation	Pairs	Translocation
g*PruarS.7G097200.t1.p1	PruarS.7G114300.t1.p1	PrupeTJSM.5G000080.1	PrupeTJSM.5G001290.1	144	+	apricot_peach	Yes
PruarS.7G001400.t1.p1	PruarS.7G009700.t1.p1	PrupeTJSM.7G000260.1	PrupeTJSM.7G000690.1	60	+	apricot_peach
PruarS.7G019500.t1.p1	PruarS.7G030000.t1.p1	PrupeTJSM.7G001040.1	PrupeTJSM.7G001440.1	65	+	apricot_peach
PruarS.7G039300.t1.p1	PruarS.7G049700.t1.p1	PrupeTJSM.7G002040.1	PrupeTJSM.7G002410.1	62	+	apricot_peach
PruarS.7G127900.t1.p1	PruarS.7G132700.t1.p1	PrupeTJSM.7G002900.1	PrupeTJSM.7G003300.1	44	+	apricot_peach	No
PruarS.7G179800.t1.p1	PruarS.7G241700.t1.p1	PrupeTJSM.7G004560.1	PrupeTJSM.7G008950.1	521	+	apricot_peach
PruarS.7G245200.t1.p1	PruarS.7G323700.t1.p1	PrupeTJSM.7G008980.1	PrupeTJSM.7G015760.1	730	+	apricot_peach
PruarS.7G326400.t1.p1	PruarS.7G336700.t1.p1	PrupeTJSM.7G015780.1	PrupeTJSM.7G016580.1	91	+	apricot_peach
PruarS.7G339100.t1.p1	PruarS.7G421800.t1.p1	PrupeTJSM.7G016620.1	PrupeTJSM.7G024300.1	797	+	apricot_peach
g*PruarS.7G093000.t1.p1	PruarS.7G114300.t1.p1	PmuVar_Chr7_1646	PmuVar_Chr7_1800	182	+	apricot_mei	Yes
PruarS.7G001300.t1.p1	PruarS.7G031500.t1.p1	PmuVar_Chr8_2880	PmuVar_Chr8_3077	244	-	apricot_mei
PruarS.7G043900.t1.p1	PruarS.7G049000.t2.p1	PmuVar_Chr8_2676	PmuVar_Chr8_2712	43	+	apricot_mei
PruarS.7G058800.t1.p1	PruarS.7G062400.t1.p1	PmuVar_Chr8_3073	PmuVar_Chr8_3104	34	-	apricot_mei
PruarS.7G064600.t1.p1	PruarS.7G070700.t1.p1	PmuVar_Chr8_2962	PmuVar_Chr8_3012	56	-	apricot_mei
PruarS.7G077700.t1.p1	PruarS.7G084800.t1.p1	PmuVar_Chr8_2765	PmuVar_Chr8_2820	62	-	apricot_mei
PruarS.7G115000.t1.p1	PruarS.7G122500.t1.p1	PmuVar_Chr8_2573	PmuVar_Chr8_2619	59	-	apricot_mei
PruarS.7G127900.t1.p1	PruarS.7G138200.t1.p1	PmuVar_Chr8_2486	PmuVar_Chr8_2570	94	-	apricot_mei
PruarS.7G142100.t1.p1	PruarS.7G155400.t1.p1	PmuVar_Chr8_2402	PmuVar_Chr8_2471	96	-	apricot_mei
PruarS.7G157600.t1.p1	PruarS.7G167000.t1.p1	PmuVar_Chr8_2343	PmuVar_Chr8_2401	74	-	apricot_mei
PruarS.7G174700.t1.p1	PruarS.7G196300.t1.p1	PmuVar_Chr8_2146	PmuVar_Chr8_2327	198	-	apricot_mei
PruarS.7G195400.t1.p1	PruarS.7G215400.t1.p1	PmuVar_Chr8_1931	PmuVar_Chr8_2102	185	-	apricot_mei
PruarS.7G219300.t1.p1	PruarS.7G241800.t1.p1	PmuVar_Chr8_1735	PmuVar_Chr8_1929	209	-	apricot_mei
PruarS.7G246500.t1.p1	PruarS.7G322400.t1.p1	PmuVar_Chr8_1055	PmuVar_Chr8_1734	718	-	apricot_mei
PruarS.7G326400.t1.p1	PruarS.7G358200.t1.p1	PmuVar_Chr8_0771	PmuVar_Chr8_1051	298	-	apricot_mei
PruarS.7G360500.t1.p1	PruarS.7G421800.t1.p1	PmuVar_Chr8_0163	PmuVar_Chr8_0769	610	-	apricot_mei
g*PruarS.7G097200.t1.p1	PruarS.7G114300.t1.p1	P_salicina07G000012.mRNA1	P_salicina07G000152.mRNA1	146	+	apricot_plum	Yes
PruarS.7G001200.t1.p1	PruarS.7G009700.t1.p1	P_salicina08G000061.mRNA1	P_salicina08G000135.mRNA1	73	+	apricot_plum
PruarS.7G013100.t1.p1	PruarS.7G030000.t1.p1	P_salicina08G000140.mRNA1	P_salicina08G000233.mRNA1	115	+	apricot_plum
PruarS.7G040100.t1.p1	PruarS.7G049800.t1.p1	P_salicina08G000323.mRNA1	P_salicina08G000402.mRNA1	84	+	apricot_plum
PruarS.7G058800.t1.p1	PruarS.7G062400.t1.p1	P_salicina08G000029.mRNA1	P_salicina08G000071.mRNA1	38	+	apricot_plum
PruarS.7G064600.t1.p1	PruarS.7G070700.t1.p1	P_salicina08G000122.mRNA1	P_salicina08G000173.mRNA1	51	+	apricot_plum
PruarS.7G076600.t1.p1	PruarS.7G083500.t1.p1	P_salicina08G000262.mRNA1	P_salicina08G000303.mRNA1	48	+	apricot_plum
PruarS.7G142100.t1.p1	PruarS.7G155400.t1.p1	P_salicina08G000634.mRNA1	P_salicina08G000753.mRNA1	112	+	apricot_plum
PruarS.7G157600.t1.p1	PruarS.7G166600.t1.p1	P_salicina08G000754.mRNA1	P_salicina08G000804.mRNA1	61	+	apricot_plum
PruarS.7G174700.t1.p1	PruarS.7G322500.t1.p1	P_salicina08G000805.mRNA1	P_salicina08G002245.mRNA1	1372	+	apricot_plum
PruarS.7G326400.t1.p1	PruarS.7G421800.t1.p1	P_salicina08G002246.mRNA1	P_salicina08G003113.mRNA1	869	+	apricot_plum
PrupeTJSM.7G000010.1	PrupeTJSM.7G001610.1	PmuVar_Chr8_2843	PmuVar_Chr8_3109	207	-	peach_mei
PrupeTJSM.7G001630.1	PrupeTJSM.7G002520.1	PmuVar_Chr8_2647	PmuVar_Chr8_2820	125	-	peach_mei
PrupeTJSM.7G002640.1	PrupeTJSM.7G003330.1	PmuVar_Chr8_2497	PmuVar_Chr8_2618	92	-	peach_mei	No
PrupeTJSM.7G003390.1	PrupeTJSM.7G005470.1	PmuVar_Chr8_2149	PmuVar_Chr8_2475	261	-	peach_mei
PrupeTJSM.7G005500.1	PrupeTJSM.7G006810.1	PmuVar_Chr8_1931	PmuVar_Chr8_2103	151	-	peach_mei
PrupeTJSM.7G007040.1	PrupeTJSM.7G024300.1	PmuVar_Chr8_0163	PmuVar_Chr8_1929	1746	-	peach_mei
PrupeTJSM.7G000010.1	PrupeTJSM.7G002520.1	P_salicina08G000021.mRNA1	P_salicina08G000412.mRNA1	292	+	peach_plum
PrupeTJSM.7G002640.1	PrupeTJSM.7G005440.1	P_salicina08G000501.mRNA1	P_salicina08G000969.mRNA1	323	+	peach_plum	No
PrupeTJSM.7G005450.1	PrupeTJSM.7G024300.1	P_salicina08G000994.mRNA1	P_salicina08G003113.mRNA1	1903	+	peach_plum
PmuVar_Chr7_0030	PmuVar_Chr7_0472	P_salicina07G001042.mRNA1	P_salicina07G001511.mRNA1	434	+	mei_plum
PmuVar_Chr7_0493	PmuVar_Chr7_1228	P_salicina07G001517.mRNA1	P_salicina07G002285.mRNA1	712	+	mei_plum
PmuVar_Chr7_1253	PmuVar_Chr7_1643	P_salicina07G002288.mRNA1	P_salicina07G002725.mRNA1	392	+	mei_plum
PmuVar_Chr7_1646	PmuVar_Chr7_2652	P_salicina07G000003.mRNA1	P_salicina07G000977.mRNA1	932	+	mei_plum

## Sheet: Table S10
Table S10 Genome alignment of four species indicates translocation start and end positions.
Translocation	Species_1	Chromosome_1	Start_1	End_1	Length_1	Species_2	Chromosome_2	Start_2	End_2	Length_2
Yes	Apricot	Chr7	5101995	6272196	1170201	Peach	Chr5	611362	1950661	1339299
Yes	Apricot	Chr7	4870838	6272196	1401358	Mei	Chr7	11238307	12850602	1612295
Yes	Apricot	Chr7	5101995	6272196	1170201	Plum	Chr7	181251	1577464	1396213

[truncated: 16 more sheets: Table S11, Table S12, Table S13, Table S14, Table S15, Table S16, Table S17, Table S18, Table S19, Table S20, Table S21, Table S22, Table S23, Table S24, Table S25, Table S26]
